# Supplementary material for: Phone-based monitoring to evaluate health policy and program implementation in Kenya
Source: Health Policy Plan. 2021 Mar 16;36(4):444–53. doi: 10.1093/heapol/czab029 (PMC8128015; doi:10.1093/heapol/czab029)
Supplement: czab029_Supp [file czab029_supp.zip]

Archive with 1 entries (1 files):
- Appendices.docx
